# Supplementary material for: Facile Construction of Bio-Based Supramolecular Hydrogels from Dehydroabietic Acid with a Tricyclic Hydrophenanthrene Skeleton and Stabilized Gel Emulsions
Source: Molecules. 2021 Oct 28;26(21):6526. doi: 10.3390/molecules26216526 (PMC8586928; doi:10.3390/molecules26216526)
Supplement: Supplementary file 1 [file molecules-26-06526-s001.zip]

Archive with 1 entries (1 files):
- molecules-1434104-supplementary.pdf
